# Supplementary material for: 2-(m-Tolyl­imino­meth­yl)phenol
Source: Acta Crystallogr Sect E Struct Rep Online. 2009 Nov 21;65(Pt 12):o3175–6. doi: 10.1107/S1600536809049307 (PMC2972180; doi:10.1107/S1600536809049307)
Supplement: Supplementary file 1 [file e-65-o3175-sup1.cif]

##############################################################################
###                                                                        ###
###        Electronic paper (Acta Crystallographica Section E)             ###
###                                                                        ###
##############################################################################
#                                                                            #
# This CIF contains the data in a paper accepted for publication in Acta     #
# Crystallographica Section E. It conforms to the requirements of Notes      #
# for Authors for Section E, and has been peer reviewed under the auspices   #
# of the IUCr Commission on Journals.                                        #
#                                                                            #
# Full details of the Crystallographic Information File format               #
# are given in the paper "The Crystallographic Information File (CIF):       #
# a New Standard Archive File for Crystallography" by S. R. Hall, F. H.      #
# Allen and I. D. Brown [Acta Cryst. (1991), A47, 655-685].                  #
#                                                                            #
# The current version of the core CIF dictionary is obtainable from          #
# ftp://ftp.iucr.org/pub/cif_core.dic. The current version number is 2.4.    #
#                                                                            #
# Software is freely available for graphical display of the structure(s) in  #
# this CIF.  For information consult the CIF home page http://www.iucr.org/  #
# cif/home.html                                                              #
#                                                                            #
# This file may be used for bona fide research purposes within the           #
# scientific community so long as proper attribution is given to the journal # 
# article from which it was obtained.                                        #
#                                                                            #
##############################################################################
                                             
data_global
_audit_creation_method     'WinGX routine CIF_UPDATE'
_audit_conform_dict_name     cif_core.dic
_audit_conform_dict_version     2.3
_journal_date_recd_electronic     2009-10-21
_journal_date_accepted     2009-11-18
_journal_name_full     'Acta Crystallographica, Section E'
_journal_year     2009
_journal_volume     65
_journal_issue     12
_journal_page_first     o3175
_journal_page_last     o3176
_journal_paper_category     QO
_journal_coeditor_code     BG2304
_publ_contact_author_name     'Brink, Alice'
_publ_contact_author_address
;
Department of Chemistry
University of the Free State
PO Box 339
Bloemfontein 9300
South Africa
;
_publ_contact_author_email     alice.brink@gmail.com
_publ_contact_author_fax     '+27(0)51 4446384'
_publ_contact_author_phone     '+27(0)51 4017035'
_publ_section_title
;
2-(<i>m</i>-Tolyliminomethyl)phenol
;
loop_
    _publ_author_name
    _publ_author_footnote
    _publ_author_address
    'Brink, Alice' .
;
Department of Chemistry
University of the Free State
PO Box 339
Bloemfontein 9300
South Africa
;
    'Roodt, Andreas' .
;
Department of Chemistry
University of the Free State
PO Box 339
Bloemfontein 9300
South Africa
;
    'Visser, Hendrik G.' .
;
Department of Chemistry
University of the Free State
PO Box 339
Bloemfontein 9300
South Africa
;
data_I
_audit_creation_method     'WinGX routine CIF_UPDATE'
_chemical_name_systematic
;
2-(<i>m</i>-Tolyliminomethyl)phenol
;
_chemical_formula_moiety     'C14 H13 N O'
_chemical_formula_sum     'C14 H13 N O'
_chemical_formula_iupac     'C14 H13 N O'
_chemical_formula_weight     211.25
_symmetry_cell_setting     'orthorhombic'
_symmetry_space_group_name_H-M     'P 21 21 21'
_symmetry_space_group_name_Hall     'P 2ac 2ab'
loop_
    _symmetry_equiv_pos_as_xyz
    'x, y, z'
    '-x+1/2, -y, z+1/2'
    'x+1/2, -y+1/2, -z'
    '-x, y+1/2, -z+1/2'
_cell_length_a     7.4946(4)
_cell_length_b     11.8669(6)
_cell_length_c     12.2970(6)
_cell_angle_alpha     90
_cell_angle_beta     90
_cell_angle_gamma     90
_cell_volume     1093.67(10)
_cell_formula_units_Z     4
_cell_measurement_reflns_used     1942
_cell_measurement_theta_min     3.18
_cell_measurement_theta_max     22.29
_cell_measurement_temperature     100(2)
_exptl_crystal_description     'Cuboid'
_exptl_crystal_colour     'red'
_exptl_crystal_size_max     0.346
_exptl_crystal_size_mid     0.219
_exptl_crystal_size_min     0.081
_exptl_crystal_density_diffrn     1.283
_exptl_crystal_density_method     'not measured'
_exptl_crystal_F_000     448
_exptl_absorpt_coefficient_mu     0.081
_exptl_absorpt_correction_type     'multi-scan'
_exptl_absorpt_process_details
;
(SADABS; Bruker, 2004)
;
_exptl_absorpt_correction_T_min     0.9722
_exptl_absorpt_correction_T_max     0.9936
_exptl_special_details
;
The intensity data was collected on a Bruker X8 Apex II 4 K Kappa CCD
diffractometer using an exposure time of 60 s/frame. A total of 1032 frames
were collected with a frame width of 0.5\% covering up to \q = 27.99\% with
100.0% completeness accomplized.
;
_diffrn_ambient_temperature     100(2)
_diffrn_radiation_type     MoK\a
_diffrn_radiation_wavelength     0.71073
_diffrn_radiation_source     'sealed tube'
_diffrn_radiation_monochromator     'graphite'
_diffrn_measurement_device_type
;
Bruker X8 APEXII 4K Kappa CCD
;
_diffrn_measurement_method     '\w and \f'
_diffrn_detector_area_resol_mean     512
_diffrn_reflns_number     11186
_diffrn_reflns_av_R_equivalents     0.0545
_diffrn_reflns_theta_min     2.39
_diffrn_reflns_theta_max     27.99
_diffrn_reflns_theta_full     27.99
_diffrn_measured_fraction_theta_max     1
_diffrn_measured_fraction_theta_full     1
_diffrn_reflns_limit_h_min     -9
_diffrn_reflns_limit_h_max     9
_diffrn_reflns_limit_k_min     -15
_diffrn_reflns_limit_k_max     12
_diffrn_reflns_limit_l_min     -13
_diffrn_reflns_limit_l_max     16
_diffrn_standards_number     0
_diffrn_standards_interval_count     0
_diffrn_standards_interval_time     0
_diffrn_standards_decay_%     0
_reflns_number_total     1532
_reflns_number_gt     1210
_reflns_threshold_expression     I>2\s(I)
_refine_ls_structure_factor_coef     Fsqd
_refine_ls_matrix_type     full
_refine_ls_R_factor_gt     0.0426
_refine_ls_wR_factor_ref     0.0994
_refine_ls_goodness_of_fit_ref     1.076
_refine_ls_restrained_S_all     1.076
_refine_ls_number_reflns     1532
_refine_ls_number_parameters     146
_refine_ls_number_restraints     0
_refine_ls_hydrogen_treatment     'constr'
_refine_ls_weighting_scheme     calc
_refine_ls_weighting_details
         'calc w=1/[\s^2^(Fo^2^)+(0.0482P)^2^+0.0939P] where P=(Fo^2^+2Fc^2^)/3'
_refine_ls_shift/su_max     0
_refine_diff_density_max     0.203
_refine_diff_density_min     -0.211
_refine_ls_extinction_method     none
loop_
    _atom_type_symbol
    _atom_type_description
    _atom_type_scat_dispersion_real
    _atom_type_scat_dispersion_imag
    _atom_type_scat_source
    C C 0.0033 0.0016 'International Tables Vol C Tables 4.2.6.8 and 6.1.1.4'
    H H 0 0 'International Tables Vol C Tables 4.2.6.8 and 6.1.1.4'
    N N 0.0061 0.0033 'International Tables Vol C Tables 4.2.6.8 and 6.1.1.4'
    O O 0.0106 0.006 'International Tables Vol C Tables 4.2.6.8 and 6.1.1.4'
_computing_data_collection     'APEX2 (Bruker, 2005)'
_computing_cell_refinement     'SAINT-Plus (Bruker, 2004)'
_computing_data_reduction     'SAINT-Plus and XPREP (Bruker, 2004)'
_computing_structure_solution     'SIR92 (Altomare <i>et al.</i>,  1999)'
_computing_structure_refinement     'SHELXL97 (Sheldrick, 2008)'
_computing_molecular_graphics     'DIAMOND (Brandenburg & Putz, 2004)'
_computing_publication_material     'WingGX (Farrugia, 1999)'
loop_
    _atom_site_type_symbol
    _atom_site_label
    _atom_site_fract_x
    _atom_site_fract_y
    _atom_site_fract_z
    _atom_site_U_iso_or_equiv
    _atom_site_adp_type
    _atom_site_calc_flag
    _atom_site_refinement_flags
    _atom_site_occupancy
    _atom_site_disorder_assembly
    _atom_site_disorder_group
    C C1 0.4954(3) 0.32440(17) 0.70887(17) 0.0219(5) Uani d . 1 . .
    H H1 0.4568 0.2514 0.6877 0.026 Uiso calc R 1 . .
    C C231 0.5244(3) 0.15389(17) 0.30941(18) 0.0272(5) Uani d . 1 . .
    H H2A 0.584 0.1037 0.3612 0.041 Uiso calc R 1 . .
    H H2B 0.6073 0.1733 0.2507 0.041 Uiso calc R 1 . .
    H H2C 0.4198 0.1158 0.2789 0.041 Uiso calc R 1 . .
    C C11 0.5390(3) 0.34554(16) 0.82153(17) 0.0209(5) Uani d . 1 . .
    C C12 0.6066(3) 0.45064(17) 0.85663(18) 0.0223(5) Uani d . 1 . .
    C C13 0.6401(3) 0.46927(19) 0.96612(18) 0.0257(5) Uani d . 1 . .
    H H13 0.6882 0.5393 0.9893 0.031 Uiso calc R 1 . .
    C C14 0.6037(3) 0.38626(18) 1.0414(2) 0.0281(5) Uani d . 1 . .
    H H14 0.6248 0.4004 1.1163 0.034 Uiso calc R 1 . .
    C C15 0.5364(3) 0.28196(18) 1.00924(18) 0.0290(6) Uani d . 1 . .
    H H15 0.5114 0.2252 1.0616 0.035 Uiso calc R 1 . .
    C C16 0.5066(3) 0.26242(17) 0.90006(17) 0.0242(5) Uani d . 1 . .
    H H16 0.4631 0.1909 0.8776 0.029 Uiso calc R 1 . .
    C C21 0.4611(3) 0.37863(16) 0.52673(17) 0.0207(5) Uani d . 1 . .
    C C22 0.5118(3) 0.27911(17) 0.47524(17) 0.0214(5) Uani d . 1 . .
    H H22 0.5779 0.224 0.5142 0.026 Uiso calc R 1 . .
    C C23 0.4662(3) 0.25991(17) 0.36708(18) 0.0214(5) Uani d . 1 . .
    C C24 0.3690(3) 0.34139(17) 0.31147(18) 0.0237(5) Uani d . 1 . .
    H H24 0.3362 0.329 0.2378 0.028 Uiso calc R 1 . .
    C C25 0.3195(3) 0.44076(17) 0.36278(19) 0.0258(5) Uani d . 1 . .
    H H25 0.2525 0.4956 0.3241 0.031 Uiso calc R 1 . .
    C C26 0.3668(3) 0.46058(17) 0.46985(18) 0.0240(5) Uani d . 1 . .
    H H26 0.3351 0.5295 0.5042 0.029 Uiso calc R 1 . .
    N N1 0.5078(2) 0.40260(13) 0.63674(14) 0.0213(4) Uani d . 1 . .
    O O1 0.6371(2) 0.53517(12) 0.78487(12) 0.0274(4) Uani d . 1 . .
    H H1A 0.6018 0.5156 0.7228 0.041 Uiso calc R 1 . .
loop_
    _atom_site_aniso_label
    _atom_site_aniso_U_11
    _atom_site_aniso_U_22
    _atom_site_aniso_U_33
    _atom_site_aniso_U_12
    _atom_site_aniso_U_13
    _atom_site_aniso_U_23
    C1 0.0191(12) 0.0190(10) 0.0276(12) 0.0004(9) 0.0021(11) -0.0022(9)
    C231 0.0276(13) 0.0287(11) 0.0253(11) 0.0035(10) -0.0034(11) -0.0028(10)
    C11 0.0200(11) 0.0176(10) 0.0251(11) 0.0030(9) 0.0013(10) -0.0020(9)
    C12 0.0176(11) 0.0205(11) 0.0287(13) 0.0023(9) 0.0018(10) -0.0013(10)
    C13 0.0202(12) 0.0232(10) 0.0338(13) -0.0003(10) -0.0021(11) -0.0064(10)
    C14 0.0272(13) 0.0303(12) 0.0267(12) 0.0029(11) -0.0032(11) -0.0054(10)
    C15 0.0341(14) 0.0269(12) 0.0260(12) 0.0025(11) 0.0013(11) 0.0023(10)
    C16 0.0276(13) 0.0208(10) 0.0242(12) 0.0002(10) 0.0021(10) -0.0015(8)
    C21 0.0174(11) 0.0218(10) 0.0227(12) -0.0051(9) 0.0036(10) 0.0035(9)
    C22 0.0191(11) 0.0213(10) 0.0238(12) 0.0013(9) 0.0002(10) 0.0031(9)
    C23 0.0161(11) 0.0235(10) 0.0247(11) -0.0032(9) 0.0010(10) 0.0018(9)
    C24 0.0182(11) 0.0325(12) 0.0203(11) -0.0023(10) 0.0003(10) 0.0060(10)
    C25 0.0222(12) 0.0245(12) 0.0305(13) 0.0001(9) 0.0006(11) 0.0100(10)
    C26 0.0202(12) 0.0187(10) 0.0331(13) 0.0002(10) 0.0029(11) 0.0032(10)
    N1 0.0208(10) 0.0213(9) 0.0219(9) 0.0016(8) 0.0019(9) 0.0001(7)
    O1 0.0315(9) 0.0207(7) 0.0300(8) -0.0036(7) -0.0004(8) -0.0007(7)
_geom_special_details
;
All e.s.d.'s (except the e.s.d. in the dihedral angle between two l.s. planes)
are estimated using the full covariance matrix. The cell e.s.d.'s are taken
into account individually in the estimation of e.s.d.'s in distances, angles
and torsion angles; correlations between e.s.d.'s in cell parameters are only
used when they are defined by crystal symmetry. An approximate (isotropic)
treatment of cell e.s.d.'s is used for estimating e.s.d.'s involving l.s.
planes.
;
loop_
    _geom_bond_atom_site_label_1
    _geom_bond_atom_site_label_2
    _geom_bond_site_symmetry_2
    _geom_bond_distance
    _geom_bond_publ_flag
    C1 N1 . 1.287(3) ?
    C1 C11 . 1.445(3) ?
    C1 H1 . 0.95 ?
    C231 C23 . 1.509(3) ?
    C231 H2A . 0.98 ?
    C231 H2B . 0.98 ?
    C231 H2C . 0.98 ?
    C11 C16 . 1.402(3) ?
    C11 C12 . 1.414(3) ?
    C12 O1 . 1.355(2) ?
    C12 C13 . 1.387(3) ?
    C13 C14 . 1.379(3) ?
    C13 H13 . 0.95 ?
    C14 C15 . 1.394(3) ?
    C14 H14 . 0.95 ?
    C15 C16 . 1.381(3) ?
    C15 H15 . 0.95 ?
    C16 H16 . 0.95 ?
    C21 C26 . 1.391(3) ?
    C21 C22 . 1.393(3) ?
    C21 N1 . 1.426(3) ?
    C22 C23 . 1.392(3) ?
    C22 H22 . 0.95 ?
    C23 C24 . 1.390(3) ?
    C24 C25 . 1.388(3) ?
    C24 H24 . 0.95 ?
    C25 C26 . 1.384(3) ?
    C25 H25 . 0.95 ?
    C26 H26 . 0.95 ?
    O1 H1A . 0.84 ?
loop_
    _geom_angle_atom_site_label_1
    _geom_angle_atom_site_label_2
    _geom_angle_atom_site_label_3
    _geom_angle_site_symmetry_1
    _geom_angle_site_symmetry_3
    _geom_angle
    _geom_angle_publ_flag
    N1 C1 C11 . . 121.27(18) ?
    N1 C1 H1 . . 119.4 ?
    C11 C1 H1 . . 119.4 ?
    C23 C231 H2A . . 109.5 ?
    C23 C231 H2B . . 109.5 ?
    H2A C231 H2B . . 109.5 ?
    C23 C231 H2C . . 109.5 ?
    H2A C231 H2C . . 109.5 ?
    H2B C231 H2C . . 109.5 ?
    C16 C11 C12 . . 118.21(19) ?
    C16 C11 C1 . . 119.93(18) ?
    C12 C11 C1 . . 121.80(18) ?
    O1 C12 C13 . . 118.91(19) ?
    O1 C12 C11 . . 120.96(19) ?
    C13 C12 C11 . . 120.1(2) ?
    C14 C13 C12 . . 120.1(2) ?
    C14 C13 H13 . . 119.9 ?
    C12 C13 H13 . . 119.9 ?
    C13 C14 C15 . . 121.0(2) ?
    C13 C14 H14 . . 119.5 ?
    C15 C14 H14 . . 119.5 ?
    C16 C15 C14 . . 118.9(2) ?
    C16 C15 H15 . . 120.5 ?
    C14 C15 H15 . . 120.5 ?
    C15 C16 C11 . . 121.6(2) ?
    C15 C16 H16 . . 119.2 ?
    C11 C16 H16 . . 119.2 ?
    C26 C21 C22 . . 120.19(19) ?
    C26 C21 N1 . . 117.55(18) ?
    C22 C21 N1 . . 122.22(18) ?
    C23 C22 C21 . . 120.40(19) ?
    C23 C22 H22 . . 119.8 ?
    C21 C22 H22 . . 119.8 ?
    C24 C23 C22 . . 119.0(2) ?
    C24 C23 C231 . . 120.03(19) ?
    C22 C23 C231 . . 121.0(2) ?
    C25 C24 C23 . . 120.5(2) ?
    C25 C24 H24 . . 119.8 ?
    C23 C24 H24 . . 119.8 ?
    C26 C25 C24 . . 120.6(2) ?
    C26 C25 H25 . . 119.7 ?
    C24 C25 H25 . . 119.7 ?
    C25 C26 C21 . . 119.3(2) ?
    C25 C26 H26 . . 120.3 ?
    C21 C26 H26 . . 120.3 ?
    C1 N1 C21 . . 119.49(16) ?
    C12 O1 H1A . . 109.5 ?
loop_
    _geom_torsion_atom_site_label_1
    _geom_torsion_atom_site_label_2
    _geom_torsion_atom_site_label_3
    _geom_torsion_atom_site_label_4
    _geom_torsion_site_symmetry_1
    _geom_torsion_site_symmetry_2
    _geom_torsion_site_symmetry_3
    _geom_torsion_site_symmetry_4
    _geom_torsion
    _geom_torsion_publ_flag
    N1 C1 C11 C16 . . . . 173.3(2) ?
    N1 C1 C11 C12 . . . . -3.6(3) ?
    C16 C11 C12 O1 . . . . -178.59(19) ?
    C1 C11 C12 O1 . . . . -1.6(3) ?
    C16 C11 C12 C13 . . . . 0.4(3) ?
    C1 C11 C12 C13 . . . . 177.4(2) ?
    O1 C12 C13 C14 . . . . 177.47(19) ?
    C11 C12 C13 C14 . . . . -1.5(3) ?
    C12 C13 C14 C15 . . . . 1.3(3) ?
    C13 C14 C15 C16 . . . . 0.1(4) ?
    C14 C15 C16 C11 . . . . -1.3(4) ?
    C12 C11 C16 C15 . . . . 1.0(3) ?
    C1 C11 C16 C15 . . . . -176.0(2) ?
    C26 C21 C22 C23 . . . . -1.1(3) ?
    N1 C21 C22 C23 . . . . -178.81(19) ?
    C21 C22 C23 C24 . . . . -0.2(3) ?
    C21 C22 C23 C231 . . . . 178.35(19) ?
    C22 C23 C24 C25 . . . . 0.5(3) ?
    C231 C23 C24 C25 . . . . -178.0(2) ?
    C23 C24 C25 C26 . . . . 0.3(3) ?
    C24 C25 C26 C21 . . . . -1.5(3) ?
    C22 C21 C26 C25 . . . . 1.9(3) ?
    N1 C21 C26 C25 . . . . 179.75(19) ?
    C11 C1 N1 C21 . . . . -179.12(19) ?
    C26 C21 N1 C1 . . . . 139.4(2) ?
    C22 C21 N1 C1 . . . . -42.8(3) ?
loop_
    _geom_hbond_atom_site_label_D
    _geom_hbond_atom_site_label_H
    _geom_hbond_atom_site_label_A
    _geom_hbond_site_symmetry_A
    _geom_hbond_distance_DH
    _geom_hbond_distance_HA
    _geom_hbond_distance_DA
    _geom_hbond_angle_DHA
    O1 H1A N1 1 0.84 1.85 2.595(2) 147.2
