# Supplementary material for: 2-(m-Tolyl­imino­meth­yl)phenol
Source: Acta Crystallogr Sect E Struct Rep Online. 2009 Nov 21;65(Pt 12):o3175–6. doi: 10.1107/S1600536809049307 (PMC2972180; doi:10.1107/S1600536809049307)
Supplement: Supplementary file 2 [file e-65-o3175-Isup2.hkl]

#
# h,k,l, Fc-squared, Fo-squared, sigma(Fo-squared) and status flag
#
data_I
_shelx_title ' 8IAB3_0m in P2(1)2(1)2(1)'
_shelx_refln_list_code          4
_shelx_F_calc_maximum      148.42
_exptl_crystal_F_000       448.00
_reflns_d_resolution_high  0.7572
 
loop_
 _symmetry_equiv_pos_as_xyz
 'x, y, z'
 '-x+1/2, -y, z+1/2'
 'x+1/2, -y+1/2, -z'
 '-x, y+1/2, -z+1/2'
 
_cell_length_a     7.4946
_cell_length_b    11.8669
_cell_length_c    12.2970
_cell_angle_alpha  90.000
_cell_angle_beta   90.000
_cell_angle_gamma  90.000
 
_shelx_F_squared_multiplier     1.000
 
loop_
 _refln_index_h
 _refln_index_k
 _refln_index_l
 _refln_F_squared_calc
 _refln_F_squared_meas
 _refln_F_squared_sigma
 _refln_observed_status
   2   0   0    22027.86    20488.91    311.09 o
   4   0   0       58.61       66.40      6.62 o
   6   0   0     1437.53     1474.25     38.54 o
   8   0   0      715.74      699.16     47.11 o
   1   1   0      252.48      237.22      3.92 o
   2   1   0        2.36       -1.41      0.71 o
   3   1   0      898.07      913.86     12.06 o
   4   1   0      422.74      447.66      9.14 o
   5   1   0       45.89       36.26      3.33 o
   6   1   0       64.53       63.26      5.77 o
   7   1   0      148.26      174.86     10.08 o
   8   1   0        0.33       17.33     16.98 o
   9   1   0        1.47       -1.82      6.90 o
   0   2   0       65.52       56.77      1.88 o
   1   2   0    12593.72    11859.01    104.47 o
   2   2   0     8792.40     8403.74     86.76 o
   3   2   0      220.41      222.58      4.75 o
   4   2   0     4932.71     4985.72     58.75 o
   5   2   0       79.23       77.05      5.56 o
   6   2   0       74.22       68.09      5.51 o
   7   2   0      164.48      158.33      9.61 o
   8   2   0        1.14        3.53      4.86 o
   9   2   0       42.58       37.11     10.86 o
   1   3   0      592.29      560.27      6.35 o
   2   3   0       39.97       35.67      1.64 o
   3   3   0      308.10      282.91      5.90 o
   4   3   0      197.41      175.14      6.03 o
   5   3   0      234.21      243.11      8.88 o
   6   3   0       22.91       27.04      5.38 o
   7   3   0       27.62       15.63      4.46 o
   8   3   0       61.46       67.41      9.70 o
   9   3   0       55.17       54.53     16.76 o
   0   4   0      269.50      250.28      4.77 o
   1   4   0      103.81       97.14      2.58 o
   2   4   0      124.50      122.84      2.80 o
   3   4   0      611.35      654.10     10.16 o
   4   4   0       44.43       45.39      3.08 o
   5   4   0      104.37      110.46      5.56 o
   6   4   0       68.19       59.08      4.80 o
   7   4   0       20.22       20.35      5.05 o
   8   4   0       22.18       11.57      8.49 o
   9   4   0        0.02       -5.52      7.64 o
   1   5   0        8.55        7.11      0.89 o
   2   5   0      157.32      149.87      3.44 o
   3   5   0        4.98        4.40      1.14 o
   4   5   0       11.87        9.42      1.61 o
   5   5   0        8.39        7.67      2.11 o
   6   5   0       74.30       77.60      5.85 o
   7   5   0      108.75      100.32     11.52 o
   8   5   0       40.05       45.60     10.65 o
   9   5   0       19.03       28.22     14.64 o
   0   6   0       31.50       31.95      2.93 o
   1   6   0      184.08      199.29      4.12 o
   2   6   0      199.85      188.71      4.49 o
   3   6   0       12.84       12.02      1.39 o
   4   6   0      201.95      194.57      5.42 o
   5   6   0       77.55       81.86      4.36 o
   6   6   0        3.16        3.24      2.34 o
   7   6   0       61.08       50.74      7.03 o
   8   6   0        8.67        4.72      6.90 o
   9   6   0       16.31       10.19     12.09 o
   1   7   0        0.03        0.85      0.83 o
   2   7   0      258.37      237.06      5.28 o
   3   7   0       79.21       76.83      4.67 o
   4   7   0      184.84      186.93      6.11 o
   5   7   0       48.92       50.60      4.50 o
   6   7   0      210.34      231.75     10.85 o
   7   7   0        0.01       -4.58      4.21 o
   8   7   0        9.21       25.70     10.82 o
   0   8   0       32.37       27.10      3.22 o
   1   8   0      363.86      351.46      7.79 o
   2   8   0      378.83      373.33      7.13 o
   3   8   0      727.79      721.28     13.96 o
   4   8   0      204.90      200.62      7.45 o
   5   8   0      304.89      304.64     11.76 o
   6   8   0        2.17        1.54      3.67 o
   7   8   0        3.72        8.84      5.39 o
   8   8   0        0.71        1.62      7.85 o
   1   9   0       60.02       63.72      3.93 o
   2   9   0       62.53       55.81      3.97 o
   3   9   0        0.77        0.32      1.62 o
   4   9   0        0.38        0.71      2.29 o
   5   9   0       33.38       26.98      4.70 o
   6   9   0        3.72        6.01      4.48 o
   7   9   0        6.51        4.97      5.91 o
   8   9   0       15.06       10.62     10.40 o
   0  10   0      825.87      819.29     33.41 o
   1  10   0      219.65      208.26      6.54 o
   2  10   0        4.65        2.49      2.00 o
   3  10   0      148.97      149.29      8.35 o
   4  10   0      106.86       99.41     10.35 o
   5  10   0        0.30        0.66      3.89 o
   6  10   0       33.54       29.42      8.54 o
   7  10   0        1.50       -4.66      6.25 o
   1  11   0       11.73        8.90      3.10 o
   2  11   0       21.02       18.51      4.12 o
   3  11   0       31.52       32.06      5.53 o
   4  11   0       36.99       23.61      5.74 o
   5  11   0        0.67        3.22      4.51 o
   6  11   0       27.85       29.28      8.62 o
   7  11   0       21.33       20.93      9.98 o
   0  12   0       93.75      101.64     14.64 o
   1  12   0       46.87       46.03      7.58 o
   2  12   0       55.72       69.39     13.79 o
   3  12   0        1.02        1.40      4.34 o
   4  12   0      334.12      310.63     19.27 o
   5  12   0        9.33        5.32      6.01 o
   6  12   0       21.02       22.25      9.59 o
   1  13   0       59.01       60.31      9.00 o
   2  13   0        1.76        2.00      5.41 o
   3  13   0       14.15        8.28      7.85 o
   4  13   0       45.02       41.28      9.18 o
   5  13   0       92.55      101.79     14.53 o
   0  14   0      213.23      229.38     23.34 o
   1  14   0       43.51       39.68      8.33 o
   2  14   0        4.48        9.09      5.93 o
   3  14   0      119.59      131.08     14.50 o
   4  14   0       73.37       52.41     15.91 o
   1  15   0       19.03       21.18     10.40 o
   2  15   0       14.35       12.63      7.57 o
   1   0   1     1472.75     1450.77     19.54 o
   2   0   1    10609.12    10247.74    140.14 o
   3   0   1      653.19      681.38      9.75 o
   4   0   1       82.62       87.33      4.06 o
   5   0   1       23.20       20.04      2.70 o
   6   0   1       31.32       27.94      3.67 o
   7   0   1       90.68       87.79      7.60 o
   8   0   1       92.95      121.72     18.88 o
   9   0   1       60.79       60.47     12.82 o
   0   1   1      477.86      450.15      7.62 o
   1   1   1      301.39      293.19      2.68 o
   2   1   1     4694.53     4578.90     33.39 o
   3   1   1      287.20      306.06      4.04 o
   4   1   1      157.28      171.67      5.41 o
   5   1   1      348.85      377.58      6.88 o
   6   1   1      152.72      165.46      5.66 o
   7   1   1       19.38       16.90      2.88 o
   8   1   1       53.15       67.65      7.57 o
   9   1   1       20.13       22.62      6.52 o
   0   2   1     1282.93     1178.63     16.55 o
   1   2   1     2943.02     2771.32     19.41 o
   2   2   1     5641.38     5492.89     36.89 o
   3   2   1     1774.98     1773.43     14.85 o
   4   2   1     1881.81     1940.88     19.07 o
   5   2   1      222.01      206.31      6.40 o
   6   2   1      390.66      409.01     10.03 o
   7   2   1       30.66       32.90      3.77 o
   8   2   1       16.39       11.13      3.82 o
   9   2   1       36.29       27.62      8.34 o
   0   3   1      494.57      485.84      7.84 o
   1   3   1       82.46       77.42      1.50 o
   2   3   1      221.00      201.52      2.61 o
   3   3   1       21.50       19.64      1.22 o
   4   3   1      457.24      449.82      6.32 o
   5   3   1       11.32        8.74      1.37 o
   6   3   1      269.23      277.58      8.19 o
   7   3   1       44.10       43.76      4.64 o
   8   3   1       39.34       24.16      4.72 o
   9   3   1       24.24       23.96      9.53 o
   0   4   1      835.77      763.00      9.32 o
   1   4   1      451.73      436.20      4.16 o
   2   4   1      100.56      103.44      2.03 o
   3   4   1      829.45      876.56      8.91 o
   4   4   1      120.97      132.94      3.16 o
   5   4   1      472.18      500.45      7.83 o
   6   4   1      129.82      143.66      4.74 o
   7   4   1       77.81       70.31      4.74 o
   8   4   1       33.76       36.04      6.02 o
   9   4   1       14.66        8.48      7.91 o
   0   5   1        1.58        1.05      0.59 o
   1   5   1      119.04      121.76      2.13 o
   2   5   1      442.99      445.45      5.13 o
   3   5   1       96.51      102.31      2.66 o
   4   5   1       16.24       16.90      1.36 o
   5   5   1      180.00      174.73      4.31 o
   6   5   1       28.31       25.46      2.52 o
   7   5   1       28.82       27.39      3.86 o
   8   5   1       18.34       17.64      5.86 o
   9   5   1       33.21       21.09      9.17 o
   0   6   1      680.40      657.44      9.04 o
   1   6   1      126.30      128.29      2.38 o
   2   6   1       27.39       31.30      1.45 o
   3   6   1        4.93        6.78      0.97 o
   4   6   1       31.37       29.35      1.83 o
   5   6   1      132.54      131.55      3.82 o
   6   6   1      106.88      116.59      4.86 o
   7   6   1       16.02       17.74      4.14 o
   8   6   1        7.77       -2.73      4.10 o
   9   6   1       29.10       22.87      8.73 o
   0   7   1        3.99        6.60      1.07 o
   1   7   1       23.45       21.63      1.20 o
   2   7   1      138.18      139.28      2.74 o
   3   7   1        0.45        0.37      0.77 o
   4   7   1      130.03      127.42      3.63 o
   5   7   1       62.11       60.31      3.46 o
   6   7   1        1.19       -0.19      2.11 o
   7   7   1       50.00       35.74      7.29 o
   8   7   1       29.59       25.92      6.58 o
   0   8   1       12.04        9.01      1.34 o
   1   8   1      116.91      110.18      2.93 o
   2   8   1      155.36      161.43      3.44 o
   3   8   1       55.40       56.88      2.40 o
   4   8   1      318.83      320.03      6.30 o
   5   8   1       98.58       99.04      4.90 o
   6   8   1       66.48       74.01      5.72 o
   7   8   1        5.71        3.78      3.77 o
   8   8   1       40.03       36.40      8.01 o
   0   9   1        1.01        1.87      1.34 o
   1   9   1       21.55       20.64      1.60 o
   2   9   1      418.66      424.77      6.29 o
   3   9   1      211.41      220.85      5.49 o
   4   9   1        3.60        3.38      1.96 o
   5   9   1       57.41       54.47      4.52 o
   6   9   1       23.56       15.73      4.11 o
   7   9   1        1.23       -0.29      3.98 o
   8   9   1        7.29        3.83      5.98 o
   0  10   1      125.60      111.55      4.86 o
   1  10   1       54.66       59.54      2.65 o
   2  10   1      225.44      218.09      6.14 o
   3  10   1      159.80      168.53      6.91 o
   4  10   1       18.30       16.15      2.92 o
   5  10   1       98.32       93.45      6.64 o
   6  10   1       14.45        9.22      4.32 o
   7  10   1       14.66        6.66      5.42 o
   0  11   1        8.01        4.01      2.41 o
   1  11   1      125.41      123.78      4.77 o
   2  11   1      184.74      179.83      7.43 o
   3  11   1       71.34       66.67      5.16 o
   4  11   1       68.69       71.15      6.10 o
   5  11   1        4.78        7.01      3.45 o
   6  11   1        5.87       13.15      4.89 o
   7  11   1        5.37       -0.18      5.84 o
   0  12   1        0.32        2.68      3.61 o
   1  12   1        3.02        1.49      2.57 o
   2  12   1      179.89      178.98     10.71 o
   3  12   1      112.16       88.29      9.81 o
   4  12   1       10.06       12.14      4.27 o
   5  12   1       92.60      104.94      9.65 o
   6  12   1       41.56       44.69      9.10 o
   0  13   1        0.40        5.03      4.38 o
   1  13   1       17.78        7.00      3.89 o
   2  13   1       15.49       14.44      4.05 o
   3  13   1       56.26       58.29     10.19 o
   4  13   1       44.26       46.95      7.59 o
   5  13   1       37.82       40.06      7.41 o
   0  14   1       27.12       20.12      6.52 o
   1  14   1       86.76       95.26      8.21 o
   2  14   1      112.96      125.29      9.38 o
   3  14   1        2.39        3.50      4.85 o
   4  14   1       70.77      105.08     19.20 o
   0  15   1        5.36        3.15      5.40 o
   1  15   1        0.87        1.48      3.89 o
   2  15   1       43.39       58.85      9.44 o
   0   0   2      283.56      290.46      5.17 o
   1   0   2      168.21      152.18      3.16 o
   2   0   2      150.18      153.71      3.79 o
   3   0   2      143.82      140.92      3.80 o
   4   0   2        5.45        4.09      1.22 o
   5   0   2       36.76       34.80      3.37 o
   6   0   2        4.16        4.04      2.26 o
   7   0   2        6.74        0.50      2.96 o
   8   0   2        0.35        1.72      8.17 o
   9   0   2        7.20        2.75      7.88 o
   0   1   2     1239.09     1174.74     11.50 o
   1   1   2     2178.76     2055.45     15.03 o
   2   1   2     1888.38     1837.94     14.60 o
   3   1   2      200.24      200.20      3.26 o
   4   1   2     1006.74     1054.08     11.39 o
   5   1   2       42.35       46.32      2.75 o
   6   1   2       40.60       39.06      2.70 o
   7   1   2       17.13       13.48      2.91 o
   8   1   2        0.67       -1.00      3.26 o
   9   1   2       11.07       12.27      5.91 o
   0   2   2       47.32       49.53      2.52 o
   1   2   2     1235.55     1193.75     10.12 o
   2   2   2      716.64      719.50      6.53 o
   3   2   2      320.30      309.05      3.99 o
   4   2   2      289.44      305.86      4.75 o
   5   2   2       61.75       59.33      2.42 o
   6   2   2       23.52       21.25      2.20 o
   7   2   2       48.76       44.56      4.50 o
   8   2   2        6.21        5.12      3.92 o
   9   2   2       10.73       14.76      6.84 o
   0   3   2     1691.50     1533.11     22.27 o
   1   3   2     1798.10     1787.59     14.38 o
   2   3   2       33.75       23.72      1.12 o
   3   3   2     2147.01     2195.14     18.39 o
   4   3   2      338.34      347.42      5.22 o
   5   3   2      372.19      391.52      6.43 o
   6   3   2      347.37      351.86      6.76 o
   7   3   2      100.60      121.02      6.48 o
   8   3   2       91.78       76.04     12.87 o
   9   3   2       44.43       28.32      8.37 o
   0   4   2      986.11     1040.71     14.46 o
   1   4   2      429.77      406.80      4.74 o
   2   4   2      437.89      468.97      4.95 o
   3   4   2      714.27      716.23      8.35 o
   4   4   2      236.65      240.57      4.63 o
   5   4   2      435.80      456.85      7.19 o
   6   4   2      253.67      259.02      6.27 o
   7   4   2      275.68      286.31     10.33 o
   8   4   2       84.04       68.70     10.39 o
   9   4   2       11.82       20.07      9.33 o
   0   5   2     1596.53     1675.42     25.44 o
   1   5   2      354.46      382.60      5.25 o
   2   5   2      598.17      628.64      6.92 o
   3   5   2       11.05        7.44      1.00 o
   4   5   2      127.87      135.70      4.21 o
   5   5   2      204.65      222.22      4.69 o
   6   5   2      236.50      248.29      6.55 o
   7   5   2      138.70      155.02      9.55 o
   8   5   2      211.64      225.30     14.75 o
   9   5   2       61.95       53.48     10.76 o
   0   6   2     1609.64     1687.20     20.63 o
   1   6   2      315.09      333.72      5.19 o
   2   6   2      594.69      599.04      6.58 o
   3   6   2      185.81      169.10      3.51 o
   4   6   2      138.68      141.11      4.05 o
   5   6   2       83.66       83.09      3.52 o
   6   6   2      112.95      112.27      5.40 o
   7   6   2      379.87      358.15     16.60 o
   8   6   2       79.49       60.46      8.52 o
   9   6   2       22.47       15.14      8.56 o
   0   7   2      175.06      208.64      4.43 o
   1   7   2      159.72      168.36      3.02 o
   2   7   2       58.74       60.95      2.21 o
   3   7   2      112.45      119.59      3.09 o
   4   7   2       59.75       63.02      2.83 o
   5   7   2      193.10      196.61      8.01 o
   6   7   2       19.68       15.73      3.17 o
   7   7   2      115.51      107.09     10.04 o
   8   7   2       29.24       23.64      6.49 o
   0   8   2      349.84      335.12      6.51 o
   1   8   2       64.74       78.43      2.82 o
   2   8   2      137.24      144.79      3.62 o
   3   8   2      542.26      545.27      6.97 o
   4   8   2       77.57       74.11      3.66 o
   5   8   2       86.07       95.59      5.51 o
   6   8   2       31.92       30.73      4.46 o
   7   8   2       55.04       52.04      7.43 o
   8   8   2        8.19       11.63      6.00 o
   0   9   2      334.46      332.64      6.91 o
   1   9   2      503.80      482.33      8.11 o
   2   9   2       59.55       63.97      2.68 o
   3   9   2      234.57      221.44      5.64 o
   4   9   2      286.42      272.69      8.23 o
   5   9   2       60.64       56.73      4.93 o
   6   9   2       97.21       95.24      7.71 o
   7   9   2       71.87       72.15      9.05 o
   8   9   2        2.38        3.11      5.94 o
   0  10   2      222.23      220.30      7.24 o
   1  10   2     1019.09     1041.91     13.82 o
   2  10   2       81.19       75.38      3.87 o
   3  10   2       72.78       71.09      3.99 o
   4  10   2       12.73        5.27      2.41 o
   5  10   2       47.56       37.20      4.74 o
   6  10   2        1.04        2.30      3.86 o
   7  10   2      169.01      159.85     13.05 o
   0  11   2      724.08      746.49     14.87 o
   1  11   2      442.97      456.53      8.41 o
   2  11   2      199.53      192.03      8.38 o
   3  11   2       48.12       51.75      4.77 o
   4  11   2       14.86       13.36      3.62 o
   5  11   2       59.32       67.97      7.54 o
   6  11   2       62.04       87.57     11.55 o
   0  12   2      464.43      437.08     26.06 o
   1  12   2       12.17       11.23      2.94 o
   2  12   2      176.32      178.50      9.71 o
   3  12   2      236.86      256.41     11.05 o
   4  12   2       46.07       41.70      6.04 o
   5  12   2      119.10      129.48     14.04 o
   6  12   2       33.06       40.89      7.86 o
   0  13   2       45.49       40.32      8.28 o
   1  13   2       53.83       55.32      8.18 o
   2  13   2       92.66      100.86      8.00 o
   3  13   2       28.27       33.62      7.73 o
   4  13   2       78.21       80.00     10.20 o
   5  13   2        6.93        9.93      5.48 o
   0  14   2        1.29       -1.65      4.12 o
   1  14   2       12.13       11.73      4.02 o
   2  14   2       33.63       22.13      4.88 o
   3  14   2        2.05        2.74      4.77 o
   4  14   2       82.79       87.98     10.60 o
   0  15   2       20.44       22.50      7.81 o
   1  15   2        3.52        1.41      4.26 o
   2  15   2       11.54        5.07      4.69 o
   1   0   3       76.65       68.80      2.00 o
   2   0   3       99.46       98.96      2.52 o
   3   0   3      268.94      249.38      5.95 o
   4   0   3       43.36       34.49      2.90 o
   5   0   3       14.57       11.88      2.28 o
   6   0   3        3.65        5.49      2.29 o
   7   0   3        0.03        0.72      3.30 o
   8   0   3        1.90       -1.66      5.11 o
   9   0   3        2.32        5.75      8.03 o
   0   1   3     2100.52     1974.99     19.75 o
   1   1   3      157.20      150.94      2.16 o
   2   1   3      229.61      211.18      2.90 o
   3   1   3       13.03       11.42      0.99 o
   4   1   3       52.87       54.89      2.19 o
   5   1   3      132.54      132.26      3.83 o
   6   1   3       46.26       47.61      3.23 o
   7   1   3       24.85       19.89      3.38 o
   8   1   3       21.16       13.27      4.53 o
   9   1   3        6.40        5.89      6.38 o
   0   2   3       48.18       43.35      1.67 o
   1   2   3       57.46       54.78      1.29 o
   2   2   3       77.42       76.75      1.67 o
   3   2   3      542.88      544.03      6.21 o
   4   2   3       44.17       39.96      1.98 o
   5   2   3       23.21       20.79      2.60 o
   6   2   3        1.99        2.05      1.35 o
   7   2   3       26.71       22.15      3.67 o
   8   2   3       66.32       62.03      7.38 o
   9   2   3        0.29        1.74      5.71 o
   0   3   3      223.88      230.15      5.99 o
   1   3   3      223.47      218.86      2.92 o
   2   3   3      386.99      430.73      4.68 o
   3   3   3      459.81      496.70      5.91 o
   4   3   3        9.02        8.81      1.16 o
   5   3   3      450.88      460.26      7.64 o
   6   3   3      170.47      165.83      5.61 o
   7   3   3       49.25       51.86      5.31 o
   8   3   3       48.69       43.07      7.13 o
   9   3   3       76.07       70.89     11.42 o
   0   4   3      812.71      794.97     14.19 o
   1   4   3      344.33      356.24      4.96 o
   2   4   3      581.13      584.31      6.19 o
   3   4   3      299.76      303.30      4.82 o
   4   4   3      228.78      233.67      4.47 o
   5   4   3       32.85       31.02      2.24 o
   6   4   3      116.55      116.01      4.93 o
   7   4   3       15.03       18.20      4.06 o
   8   4   3       40.52       48.74      7.62 o
   9   4   3      234.88      261.52     20.13 o
   0   5   3        8.72       15.43      2.10 o
   1   5   3     1023.91     1063.86     11.17 o
   2   5   3       13.19        8.74      0.77 o
   3   5   3      384.21      433.51      5.93 o
   4   5   3       67.10       72.97      2.99 o
   5   5   3      123.65      121.91      4.17 o
   6   5   3        9.61        9.35      2.15 o
   7   5   3       32.43       26.45      4.96 o
   8   5   3      216.37      247.42     15.41 o
   9   5   3       80.55       63.06     12.44 o
   0   6   3       46.89       45.74      5.19 o
   1   6   3       34.47       33.64      1.78 o
   2   6   3       34.75       31.75      1.96 o
   3   6   3      189.44      192.82      3.88 o
   4   6   3      282.35      283.07      5.75 o
   5   6   3      161.40      151.71      4.88 o
   6   6   3       41.05       35.13      3.87 o
   7   6   3       19.92       19.59      6.48 o
   8   6   3       14.46        7.17      5.15 o
   0   7   3        1.30        1.23      0.80 o
   1   7   3      594.96      569.70      7.57 o
   2   7   3      163.08      180.08      3.43 o
   3   7   3      373.02      361.77      5.33 o
   4   7   3        7.39        6.66      1.37 o
   5   7   3      290.49      300.53      8.78 o
   6   7   3       78.00       83.61      6.46 o
   7   7   3       50.04       46.91      7.17 o
   8   7   3        6.67        8.17      5.60 o
   0   8   3       25.82       21.70      1.76 o
   1   8   3       43.52       44.69      2.11 o
   2   8   3      214.08      211.62      4.96 o
   3   8   3       98.27      102.62      3.36 o
   4   8   3      304.20      316.18      7.75 o
   5   8   3      326.17      332.59     12.54 o
   6   8   3       18.21       12.04      3.89 o
   7   8   3       59.15       47.89      7.36 o
   8   8   3        6.54        5.65      5.93 o
   0   9   3        3.57        1.68      1.21 o
   1   9   3      196.19      193.47      3.76 o
   2   9   3       74.91       69.82      2.92 o
   3   9   3       58.66       67.07      3.31 o
   4   9   3       69.59       62.68      6.53 o
   5   9   3      110.99      105.78      6.81 o
   6   9   3        1.29        2.55      3.21 o
   7   9   3        7.11       -2.78      3.84 o
   0  10   3       85.77       91.14      4.40 o
   1  10   3      195.53      185.67      5.34 o
   2  10   3      216.33      223.43      6.02 o
   3  10   3      138.95      137.88      6.79 o
   4  10   3       55.09       46.47      4.60 o
   5  10   3       25.03       27.25      6.06 o
   6  10   3       55.95       41.64      6.78 o
   7  10   3        2.77        3.05      5.42 o
   0  11   3        3.93        4.24      2.10 o
   1  11   3      279.64      264.69      8.82 o
   2  11   3        7.66        6.15      2.07 o
   3  11   3       63.74       57.54      5.14 o
   4  11   3       25.95       20.25      4.27 o
   5  11   3       82.03       86.07      8.41 o
   6  11   3       25.33       16.42      5.70 o
   0  12   3       28.45       37.60      5.80 o
   1  12   3      152.46      149.93      7.72 o
   2  12   3       48.69       47.60      5.91 o
   3  12   3      127.36      142.84      9.54 o
   4  12   3       23.20       28.70      5.64 o
   5  12   3        2.15        3.91      4.18 o
   6  12   3       19.50       19.47      6.72 o
   0  13   3      159.26      150.59     12.28 o
   1  13   3        0.26        0.61      2.82 o
   2  13   3      106.29      107.54     11.82 o
   3  13   3       92.60      118.63      8.98 o
   4  13   3       10.19        7.69      4.49 o
   5  13   3       51.11       65.60     12.76 o
   0  14   3        5.98        8.30      4.98 o
   1  14   3        2.31        2.77      4.35 o
   2  14   3       26.57       22.60      4.94 o
   3  14   3       38.86       38.60      7.95 o
   4  14   3       10.82       13.35      5.52 o
   0  15   3        3.74        5.66      5.78 o
   1  15   3        8.90       10.57      4.53 o
   2  15   3        0.78       -3.13      4.14 o
   0   0   4      529.47      487.56      9.03 o
   1   0   4       90.88       90.93      2.66 o
   2   0   4        6.83        8.24      1.06 o
   3   0   4      440.61      467.34     14.31 o
   4   0   4      403.87      390.10      9.27 o
   5   0   4       18.69       17.62      2.64 o
   6   0   4        1.10        2.46      2.28 o
   7   0   4        7.50       11.72      3.95 o
   8   0   4       27.83       28.71      7.67 o
   9   0   4        0.20       -0.21      9.76 o
   0   1   4      329.65      324.29      4.93 o
   1   1   4      532.48      519.87      5.31 o
   2   1   4       79.60       84.06      1.95 o
   3   1   4       99.06       96.92      3.63 o
   4   1   4      244.20      238.77      7.00 o
   5   1   4      253.04      275.82      6.19 o
   6   1   4      135.33      132.31      5.33 o
   7   1   4       57.49       52.83      5.32 o
   8   1   4       29.78       16.53      5.94 o
   9   1   4       36.93       28.85      8.53 o
   0   2   4       20.67       19.25      1.15 o
   1   2   4       87.54       76.55      1.86 o
   2   2   4       79.68       85.17      1.87 o
   3   2   4      121.47      120.74      3.03 o
   4   2   4      214.38      214.68      5.47 o
   5   2   4      133.07      122.22      4.37 o
   6   2   4        2.12        0.33      1.67 o
   7   2   4       52.96       51.35      4.71 o
   8   2   4       73.18      101.41     10.57 o
   9   2   4        6.73        1.09      6.59 o
   0   3   4        5.94        9.76      1.17 o
   1   3   4      487.07      478.29      5.11 o
   2   3   4      563.41      559.63      6.23 o
   3   3   4      255.14      267.46      4.01 o
   4   3   4      970.58     1009.04     11.36 o
   5   3   4       34.03       35.44      2.37 o
   6   3   4      110.43      112.37      5.74 o
   7   3   4       44.51       36.53      4.69 o
   8   3   4       74.26       68.08      9.80 o
   9   3   4       14.23       10.89      7.14 o
   0   4   4       66.60       66.18      3.64 o
   1   4   4      868.04      905.32     11.07 o
   2   4   4       28.77       37.71      1.45 o
   3   4   4       19.16       20.07      1.38 o
   4   4   4       52.41       54.69      2.63 o
   5   4   4      239.19      244.26      5.40 o
   6   4   4       73.29       73.87      4.07 o
   7   4   4       32.45       37.16      5.63 o
   8   4   4       42.41       39.20      7.30 o
   9   4   4       18.48       19.11      8.35 o
   0   5   4      329.06      363.01      9.25 o
   1   5   4     1677.35     1812.62     18.80 o
   2   5   4      157.97      182.89      4.35 o
   3   5   4       55.08       55.64      2.27 o
   4   5   4       16.77       13.35      1.80 o
   5   5   4       78.09       78.07      3.60 o
   6   5   4      386.65      410.80     10.87 o
   7   5   4      244.39      260.89     14.44 o
   8   5   4      126.55      121.99     17.41 o
   9   5   4       53.14       42.66     10.55 o
   0   6   4     1021.88     1075.38     24.39 o
   1   6   4       12.71       13.51      1.34 o
   2   6   4      242.76      249.53      4.71 o
   3   6   4      216.68      227.92      5.32 o
   4   6   4       62.99       63.75      2.90 o
   5   6   4      234.13      230.68      6.38 o
   6   6   4      158.30      178.15      7.91 o
   7   6   4      237.82      230.39     12.76 o
   8   6   4       29.07       17.53      6.78 o
   0   7   4      131.19      165.27      7.60 o
   1   7   4       95.04       96.93      3.00 o
   2   7   4      186.68      194.49      5.56 o
   3   7   4      168.02      176.15      3.98 o
   4   7   4       16.70       13.97      1.73 o
   5   7   4      100.66      102.95      5.65 o
   6   7   4       60.51       59.55      6.39 o
   7   7   4      184.40      188.20     13.03 o
   8   7   4       13.17        6.03      6.46 o
   0   8   4        0.12       -0.42      0.95 o
   1   8   4        3.57        4.40      1.10 o
   2   8   4      182.66      186.67      4.65 o
   3   8   4       24.79       23.21      1.87 o
   4   8   4      124.47      118.25      4.77 o
   5   8   4       32.38       30.18      3.84 o
   6   8   4      143.22      145.35      9.68 o
   7   8   4       41.88       30.11      6.35 o
   8   8   4       33.47       30.12      9.24 o
   0   9   4        6.36        4.88      1.42 o
   1   9   4       20.70       13.16      1.64 o
   2   9   4       42.44       44.00      2.22 o
   3   9   4      356.50      349.59      7.52 o
   4   9   4        9.28        7.50      2.37 o
   5   9   4       49.23       55.44      5.60 o
   6   9   4       13.43       10.87      4.29 o
   7   9   4       28.39       24.03      6.74 o
   0  10   4       61.06       50.37      3.76 o
   1  10   4       54.29       46.14      2.72 o
   2  10   4       23.70       17.34      1.95 o
   3  10   4       29.87       33.42      2.98 o
   4  10   4        8.56        5.92      2.60 o
   5  10   4       33.83       38.80      5.43 o
   6  10   4       17.91       23.37      5.58 o
   7  10   4       16.39       22.62      6.79 o
   0  11   4       19.26       12.37      2.70 o
   1  11   4       80.94       82.04      4.96 o
   2  11   4       14.02       14.31      2.51 o
   3  11   4       32.71       31.90      4.14 o
   4  11   4        5.73        4.54      3.37 o
   5  11   4        6.03        7.23      3.97 o
   6  11   4       12.75       18.96      6.19 o
   0  12   4      328.37      314.15     20.03 o
   1  12   4       59.47       62.05      4.93 o
   2  12   4      120.42      121.98      9.45 o
   3  12   4       43.82       39.96      5.54 o
   4  12   4       15.89       17.60     13.35 o
   5  12   4       85.39       94.16     11.72 o
   0  13   4        6.13       11.52      5.84 o
   1  13   4       48.87       45.72      5.19 o
   2  13   4       24.42       26.41      4.63 o
   3  13   4       13.17       16.63      4.39 o
   4  13   4       21.57       19.46     12.77 o
   0  14   4        1.36        2.43      4.36 o
   1  14   4       43.28       39.74      5.54 o
   2  14   4      104.04      122.24      8.90 o
   3  14   4       87.30       87.96     11.33 o
   0  15   4       22.29       21.95      8.59 o
   1  15   4       12.93       12.90      4.76 o
   1   0   5      249.02      268.88      4.74 o
   2   0   5     1637.11     1738.63     21.57 o
   3   0   5      328.09      340.67      7.11 o
   4   0   5        7.78       11.31      2.89 o
   5   0   5       59.34       64.15      5.53 o
   6   0   5      114.83      117.14      7.36 o
   7   0   5        0.25       -4.83      3.50 o
   8   0   5       36.33       27.38      7.30 o
   9   0   5      137.50      121.80     24.83 o
   0   1   5     1314.90     1270.27     13.94 o
   1   1   5      418.27      438.53      4.81 o
   2   1   5      439.54      460.59      5.55 o
   3   1   5      411.77      445.12      5.99 o
   4   1   5      236.39      251.29      5.39 o
   5   1   5      140.86      147.18      5.16 o
   6   1   5      297.48      291.44      8.49 o
   7   1   5       68.30       81.79      6.59 o
   8   1   5      172.02      206.15     14.24 o
   9   1   5       43.28       35.86     11.10 o
   0   2   5      660.68      699.99      8.74 o
   1   2   5       58.62       62.52      1.72 o
   2   2   5      624.39      644.62      6.82 o
   3   2   5      407.31      451.03      6.27 o
   4   2   5       12.72       10.54      1.38 o
   5   2   5      161.47      165.38      5.07 o
   6   2   5       38.26       34.76      3.27 o
   7   2   5       48.95       56.62      5.42 o
   8   2   5       84.66       73.09      9.23 o
   9   2   5      118.77      128.56     15.45 o
   0   3   5        1.20        1.20      0.91 o
   1   3   5      198.71      199.50      2.81 o
   2   3   5      660.21      724.64      8.07 o
   3   3   5      257.87      248.65      4.44 o
   4   3   5      284.89      314.81      5.85 o
   5   3   5        5.88        3.55      1.41 o
   6   3   5       55.12       59.36      4.30 o
   7   3   5      129.42      121.06      9.26 o
   8   3   5      118.55      103.34     10.67 o
   9   3   5       60.83       62.88      9.88 o
   0   4   5      152.65      177.94      4.40 o
   1   4   5      358.94      377.52      5.38 o
   2   4   5       65.52       68.18      2.09 o
   3   4   5      119.43      125.11      3.93 o
   4   4   5      204.14      206.46      6.56 o
   5   4   5        2.03        1.63      1.39 o
   6   4   5       85.43       90.08      6.10 o
   7   4   5       19.90       20.26      5.19 o
   8   4   5      103.75       90.56     10.24 o
   9   4   5       10.89        3.57      7.86 o
   0   5   5        6.48        3.88      0.78 o
   1   5   5       19.31       14.34      1.42 o
   2   5   5      324.39      329.06      5.53 o
   3   5   5       57.17       62.54      2.26 o
   4   5   5       39.96       38.59      2.34 o
   5   5   5       50.03       50.63      3.54 o
   6   5   5       32.59       29.11      6.05 o
   7   5   5       63.41       70.70     13.44 o
   8   5   5        4.06        3.39      5.61 o
   0   6   5       14.85       17.22      1.74 o
   1   6   5      166.49      164.05      4.49 o
   2   6   5      146.49      144.04      3.47 o
   3   6   5       49.97       51.38      2.17 o
   4   6   5       26.28       20.72      2.53 o
   5   6   5        3.56       -0.33      1.75 o
   6   6   5       11.72        8.87      3.60 o
   7   6   5       96.90       85.07      8.27 o
   8   6   5       37.61       19.96      7.64 o
   0   7   5      284.54      322.79     10.85 o
   1   7   5       10.85        7.70      1.28 o
   2   7   5       27.33       27.64      2.24 o
   3   7   5      119.90      128.95      3.71 o
   4   7   5       67.36       63.36      3.70 o
   5   7   5       33.21       29.18      3.47 o
   6   7   5       11.32        8.85      4.78 o
   7   7   5       22.37       16.90      5.15 o
   8   7   5       76.04       82.07     12.41 o
   0   8   5        5.03        5.42      1.58 o
   1   8   5       27.04       27.70      2.01 o
   2   8   5       19.79       20.91      2.22 o
   3   8   5       61.80       57.09      3.06 o
   4   8   5       46.20       49.34      3.30 o
   5   8   5       16.98       16.06      3.35 o
   6   8   5       42.63       34.68      7.23 o
   7   8   5       10.22        9.45      5.54 o
   0   9   5      167.32      174.35      4.81 o
   1   9   5        3.11        2.40      1.37 o
   2   9   5       17.48       14.50      3.92 o
   3   9   5       26.98       24.39      2.46 o
   4   9   5       53.37       56.88      4.35 o
   5   9   5       79.49       69.97      7.69 o
   6   9   5       16.50       12.98      4.87 o
   7   9   5        4.41        1.17      5.02 o
   0  10   5       30.47       32.78      3.23 o
   1  10   5       54.67       55.98      4.73 o
   2  10   5       30.28       27.30      3.89 o
   3  10   5       12.07        7.51      2.33 o
   4  10   5       26.52       30.75      4.54 o
   5  10   5       85.65       86.15      7.33 o
   6  10   5       66.45       66.27      8.12 o
   0  11   5        8.84        8.04      2.38 o
   1  11   5       28.52       29.23      3.31 o
   2  11   5       15.99       14.98      3.74 o
   3  11   5        7.10        5.68      2.53 o
   4  11   5       28.17       31.22      5.48 o
   5  11   5       14.80       11.56      4.22 o
   6  11   5       39.87       32.18      9.43 o
   0  12   5        2.22        6.77      3.51 o
   1  12   5       12.19       12.63      2.90 o
   2  12   5       51.94       55.64      7.16 o
   3  12   5        4.10        2.64      3.05 o
   4  12   5        7.45       12.17      8.82 o
   5  12   5       21.96       32.60      6.93 o
   0  13   5       14.03       10.50      4.88 o
   1  13   5       26.18       30.65      4.40 o
   2  13   5       24.20       16.53      3.88 o
   3  13   5       70.92       87.65      7.27 o
   4  13   5        4.25        3.93      4.46 o
   0  14   5        2.67       -1.67      4.42 o
   1  14   5       11.91       18.31      7.75 o
   2  14   5       47.51       55.19      6.55 o
   3  14   5       24.63       48.83      9.37 o
   0   0   6     3898.16     4393.86     65.03 o
   1   0   6      122.35      146.45      4.12 o
   2   0   6      699.36      792.72     13.69 o
   3   0   6        4.43        1.39      1.15 o
   4   0   6       30.42       20.87      2.62 o
   5   0   6      119.95      125.39      6.41 o
   6   0   6       28.41       28.52      6.95 o
   7   0   6      726.43      748.74     28.15 o
   8   0   6        5.74       12.89      7.34 o
   9   0   6      129.97      179.72     30.56 o
   0   1   6      152.76      164.53      6.32 o
   1   1   6      311.15      342.75      4.66 o
   2   1   6       37.91       32.17      1.77 o
   3   1   6       40.96       42.17      1.92 o
   4   1   6      248.70      266.11      5.67 o
   5   1   6       25.70       22.13      2.22 o
   6   1   6      134.29      155.97      6.87 o
   7   1   6       17.33       13.78      4.02 o
   8   1   6      119.71      125.99     11.89 o
   9   1   6        2.54        5.02      8.37 o
   0   2   6        0.69        0.53      0.72 o
   1   2   6      926.57      991.94      9.26 o
   2   2   6      331.61      330.05      5.27 o
   3   2   6       35.79       33.31      1.81 o
   4   2   6       49.64       55.23      2.85 o
   5   2   6      250.32      238.60      6.15 o
   6   2   6      301.79      317.67     10.15 o
   7   2   6       12.41       13.31      4.15 o
   8   2   6       66.96       66.74      9.01 o
   9   2   6        3.70       -0.33      9.30 o
   0   3   6      826.40      846.49     14.88 o
   1   3   6      100.19      101.57      2.38 o
   2   3   6      110.37      102.47      3.44 o
   3   3   6      489.90      500.66      7.56 o
   4   3   6        7.59        6.23      1.31 o
   5   3   6      149.62      153.04      5.73 o
   6   3   6       57.60       55.50      5.19 o
   7   3   6       83.23       76.94      8.70 o
   8   3   6       39.83       47.78     12.22 o
   9   3   6        0.29       -2.64      7.46 o
   0   4   6      103.48      117.07      4.99 o
   1   4   6      145.88      145.60      3.53 o
   2   4   6      171.91      182.64      3.55 o
   3   4   6      115.18      111.52      3.20 o
   4   4   6       71.37       72.96      3.18 o
   5   4   6      144.84      151.45      5.72 o
   6   4   6       73.72       69.66      6.34 o
   7   4   6       43.25       22.06      5.47 o
   8   4   6       10.83        4.15      5.16 o
   0   5   6      112.49      113.00      3.89 o
   1   5   6      236.64      225.19      4.24 o
   2   5   6      149.82      143.61      3.77 o
   3   5   6       24.14       24.97      1.76 o
   4   5   6      376.53      388.67      6.70 o
   5   5   6       29.73       23.98      3.07 o
   6   5   6      122.62      142.27      9.49 o
   7   5   6       26.98       17.51      5.17 o
   8   5   6       15.54       17.03      7.47 o
   0   6   6       18.51       15.32      2.45 o
   1   6   6       76.14       73.29      2.77 o
   2   6   6       63.49       66.57      2.87 o
   3   6   6       30.22       29.65      2.10 o
   4   6   6       23.82       24.49      2.20 o
   5   6   6        6.56        9.24      2.74 o
   6   6   6       11.40        5.85      3.45 o
   7   6   6       19.51       12.28      5.04 o
   8   6   6        9.57        3.14      6.69 o
   0   7   6        1.06        0.72      1.02 o
   1   7   6       33.92       35.52      2.38 o
   2   7   6      129.09      140.57      3.66 o
   3   7   6       37.90       34.66      2.22 o
   4   7   6      128.58      133.99      4.93 o
   5   7   6       66.88       60.72      4.89 o
   6   7   6       19.08        5.61      3.96 o
   7   7   6        3.70        2.78      5.05 o
   8   7   6       19.50        7.58      8.08 o
   0   8   6        6.99        7.46      1.33 o
   1   8   6        4.61        4.08      1.33 o
   2   8   6      146.73      155.58      5.11 o
   3   8   6      187.86      179.95      5.50 o
   4   8   6       18.81       15.57      2.51 o
   5   8   6      130.09      139.31      7.38 o
   6   8   6        8.61        9.44      4.32 o
   7   8   6        8.56        8.25      5.47 o
   0   9   6        2.32        1.24      1.24 o
   1   9   6       23.71       21.30      2.38 o
   2   9   6        6.63        7.18      2.19 o
   3   9   6       47.03       46.44      3.18 o
   4   9   6      161.02      175.12     11.49 o
   5   9   6       17.90       16.83      4.49 o
   6   9   6       59.21       50.59      7.43 o
   7   9   6        3.51        2.81      5.51 o
   0  10   6       61.59       51.67      5.59 o
   1  10   6       47.25       39.75      4.76 o
   2  10   6        9.47        4.25      2.67 o
   3  10   6       11.13       10.18      2.26 o
   4  10   6       60.49       51.85      6.25 o
   5  10   6       10.65        6.41      3.81 o
   6  10   6       28.37       20.85      6.28 o
   0  11   6        0.06        0.84      2.09 o
   1  11   6        0.36        0.74      2.70 o
   2  11   6       22.21       11.28      3.61 o
   3  11   6        3.65        5.96      2.71 o
   4  11   6       59.91       53.54      6.69 o
   5  11   6       52.99       67.55      8.79 o
   6  11   6       14.32       17.07      6.27 o
   0  12   6       17.15       12.91      4.61 o
   1  12   6        9.41        6.59      3.68 o
   2  12   6        9.38        7.70      4.31 o
   3  12   6       11.54        8.46      3.40 o
   4  12   6        3.37        1.31      3.77 o
   5  12   6       21.49       22.17      6.51 o
   0  13   6       12.28        4.80      3.73 o
   1  13   6        1.01        1.02      2.62 o
   2  13   6        5.79        4.02      4.50 o
   3  13   6       45.60       58.55      6.12 o
   4  13   6       17.92       13.27      5.22 o
   0  14   6       26.03       25.43      6.75 o
   1  14   6        0.48       -1.35      3.36 o
   2  14   6       22.46       35.87      4.99 o
   1   0   7      271.15      261.80      5.85 o
   2   0   7       28.38       36.91      3.24 o
   3   0   7       17.44       21.33      2.46 o
   4   0   7       27.54       22.54      3.33 o
   5   0   7        0.01        1.77      2.10 o
   6   0   7      130.74      136.77     18.01 o
   7   0   7      132.61      138.02     23.23 o
   8   0   7        2.36       -2.18      6.82 o
   0   1   7        2.04        1.75      1.00 o
   1   1   7      237.49      228.53      3.91 o
   2   1   7      119.03      129.18      3.55 o
   3   1   7       41.62       41.57      3.01 o
   4   1   7       75.56       73.31      2.98 o
   5   1   7      256.14      269.81      7.45 o
   6   1   7       70.46       73.41      5.93 o
   7   1   7       90.48       89.34      8.10 o
   8   1   7       31.03       31.79     10.21 o
   0   2   7        8.17        8.70      1.37 o
   1   2   7      278.03      297.72      4.34 o
   2   2   7      123.07      125.01      3.61 o
   3   2   7       62.03       68.98      2.68 o
   4   2   7      314.68      310.09      5.59 o
   5   2   7       83.85       87.39      4.68 o
   6   2   7       43.54       31.15      4.61 o
   7   2   7       45.68       59.12      8.86 o
   8   2   7      112.56      115.38     13.72 o
   0   3   7        0.18       -1.23      1.10 o
   1   3   7       37.33       40.02      1.69 o
   2   3   7       42.94       43.53      2.21 o
   3   3   7      105.17       91.96      3.41 o
   4   3   7       99.08      109.19      3.87 o
   5   3   7       11.65       11.28      2.19 o
   6   3   7       43.23       50.42      9.07 o
   7   3   7       44.22       49.96      7.43 o
   8   3   7       18.88       14.78      6.15 o
   0   4   7        0.07        0.72      1.20 o
   1   4   7      367.28      357.55      6.28 o
   2   4   7       38.38       36.44      2.24 o
   3   4   7      363.94      373.41      6.49 o
   4   4   7       49.52       58.17      2.66 o
   5   4   7      264.56      280.43      9.23 o
   6   4   7        9.39        8.36      3.45 o
   7   4   7       14.10        5.01      4.27 o
   8   4   7        1.61       -1.13      5.30 o
   0   5   7       40.74       34.38      3.54 o
   1   5   7      197.66      188.02      4.39 o
   2   5   7      174.64      180.83      4.96 o
   3   5   7      152.44      151.77      3.78 o
   4   5   7      290.53      298.21      6.26 o
   5   5   7       98.46      105.28      5.87 o
   6   5   7      146.85      168.44     15.08 o
   7   5   7       27.72       38.07      6.79 o
   8   5   7        0.95       -1.01      6.05 o
   0   6   7      101.14       99.65      4.63 o
   1   6   7      346.17      355.65      5.98 o
   2   6   7      303.18      291.52      8.68 o
   3   6   7      223.84      240.71      5.87 o
   4   6   7      217.18      221.22      5.72 o
   5   6   7       66.44       63.61      5.01 o
   6   6   7       27.09       26.37      5.12 o
   7   6   7        8.90        9.32      4.83 o
   8   6   7        4.30       -0.84      7.07 o
   0   7   7     1092.25     1126.61     17.37 o
   1   7   7      192.06      194.05      4.20 o
   2   7   7      481.33      491.88      9.49 o
   3   7   7      272.80      281.61      6.26 o
   4   7   7       42.42       37.81      3.64 o
   5   7   7       51.64       47.18      9.97 o
   6   7   7       75.45       77.68     10.63 o
   7   7   7       11.75       10.85      6.27 o
   0   8   7      344.17      313.88     10.04 o
   1   8   7       28.13       21.63      2.57 o
   2   8   7      317.73      321.10      7.01 o
   3   8   7        1.89        0.55      1.46 o
   4   8   7      227.71      213.62      7.99 o
   5   8   7       72.67       90.72      8.38 o
   6   8   7       74.80       53.63     11.09 o
   7   8   7       31.24       32.31      8.85 o
   0   9   7       15.28       12.28      3.18 o
   1   9   7      138.44      134.17      5.31 o
   2   9   7      240.77      226.42     11.31 o
   3   9   7      110.59      107.94      4.41 o
   4   9   7      171.21      173.59      8.50 o
   5   9   7       62.89       93.60      9.38 o
   6   9   7       13.83       12.28      5.39 o
   0  10   7       31.05       24.78      3.15 o
   1  10   7       16.24       16.48      4.08 o
   2  10   7       69.51       64.81      7.69 o
   3  10   7       63.30       67.77      4.96 o
   4  10   7       38.17       28.55      5.24 o
   5  10   7        5.46       -2.51      5.14 o
   6  10   7       18.53       16.11      6.75 o
   0  11   7        0.27       -2.12      2.77 o
   1  11   7       17.42       16.10      4.62 o
   2  11   7       34.15       27.80      5.04 o
   3  11   7       29.07       30.52      5.04 o
   4  11   7        8.46        5.27      3.85 o
   5  11   7       41.49       57.83      8.21 o
   0  12   7        1.38        4.53      4.99 o
   1  12   7        7.80       10.04      4.53 o
   2  12   7        3.40       -0.17      4.44 o
   3  12   7        3.42        7.15      5.12 o
   4  12   7        1.70        3.15      3.95 o
   0  13   7        0.42        1.43      3.73 o
   1  13   7        6.03        7.64      4.88 o
   2  13   7       25.24       36.55      7.78 o
   3  13   7       26.98       48.02      9.05 o
   0  14   7        1.70        3.67      5.21 o
   1  14   7       19.32       16.30      6.36 o
   0   0   8      116.02      118.07      6.68 o
   1   0   8      115.34      113.04      4.93 o
   2   0   8       40.15       43.68      3.31 o
   3   0   8        3.18        2.15      1.51 o
   4   0   8       88.04       90.02      5.86 o
   5   0   8       61.20       56.52      6.42 o
   6   0   8       17.94       21.02      5.23 o
   7   0   8        0.94        0.18      6.31 o
   8   0   8       12.41        6.79      8.82 o
   0   1   8       21.49       14.64      1.94 o
   1   1   8        8.22        7.95      1.11 o
   2   1   8       40.15       44.42      2.18 o
   3   1   8       24.29       19.63      1.82 o
   4   1   8       51.74       49.57      2.33 o
   5   1   8        7.39        4.93      2.29 o
   6   1   8       98.61       97.81      7.71 o
   7   1   8       29.82       17.76      6.13 o
   8   1   8       15.01        5.50      6.21 o
   0   2   8        1.97        1.72      1.14 o
   1   2   8       77.10       79.93      2.76 o
   2   2   8       53.09       48.58      2.20 o
   3   2   8       94.96       91.49      3.30 o
   4   2   8       70.40       75.72      3.34 o
   5   2   8      163.29      177.07      8.16 o
   6   2   8       11.61       11.29      4.02 o
   7   2   8        1.65        1.77      4.18 o
   8   2   8       21.60       27.41      8.97 o
   0   3   8       27.64       14.99      3.55 o
   1   3   8       29.91       30.67      1.84 o
   2   3   8       22.86       23.09      1.71 o
   3   3   8      393.74      391.75      6.78 o
   4   3   8      110.43      112.84      3.96 o
   5   3   8       68.41       69.46      5.56 o
   6   3   8       33.89       33.57      5.39 o
   7   3   8       19.00       16.82      5.62 o
   8   3   8        0.09        3.71      6.79 o
   0   4   8      493.62      493.94     12.10 o
   1   4   8       72.51       67.51      3.24 o
   2   4   8      213.47      210.18      5.02 o
   3   4   8       81.74       85.26      3.34 o
   4   4   8       10.84        6.62      1.73 o
   5   4   8       33.40       24.79      4.84 o
   6   4   8       32.16       27.81      4.92 o
   7   4   8       70.75       61.01     11.30 o
   8   4   8        4.59        9.76      6.90 o
   0   5   8      363.03      360.50     10.02 o
   1   5   8      224.44      235.67      6.94 o
   2   5   8      212.35      205.62      5.22 o
   3   5   8      399.84      421.07      7.26 o
   4   5   8      164.89      164.74      5.48 o
   5   5   8      107.74      111.33      6.85 o
   6   5   8       38.07       34.83      8.09 o
   7   5   8       25.79       29.04      6.41 o
   8   5   8       34.98       37.29      9.83 o
   0   6   8     1087.49     1088.07     19.38 o
   1   6   8      124.54      135.79      5.38 o
   2   6   8      471.44      476.97      8.16 o
   3   6   8       23.61       22.25      2.29 o
   4   6   8      113.14      123.75      5.16 o
   5   6   8        9.95        8.22      3.15 o
   6   6   8      262.71      289.53     15.28 o
   7   6   8        9.26        9.23      5.89 o
   0   7   8       21.76       21.22      3.72 o
   1   7   8      881.49      897.04     12.07 o
   2   7   8       27.53       23.27      2.45 o
   3   7   8       38.42       38.93      2.85 o
   4   7   8       13.76       11.60      2.98 o
   5   7   8       41.68       35.11      5.70 o
   6   7   8       30.85       41.93      7.82 o
   7   7   8      146.65      171.42     15.57 o
   0   8   8        1.08        2.28      2.01 o
   1   8   8      207.41      204.90      5.41 o
   2   8   8      193.24      199.34      5.46 o
   3   8   8      100.63      103.83      4.94 o
   4   8   8       66.33       78.33      5.97 o
   5   8   8       43.69       38.21      6.94 o
   6   8   8       13.96       16.57      6.21 o
   0   9   8      378.69      349.56     18.22 o
   1   9   8       30.83       25.94      2.32 o
   2   9   8       89.54       87.11      3.68 o
   3   9   8      160.43      178.70      7.03 o
   4   9   8       54.21       54.41      8.24 o
   5   9   8       62.05       71.33     12.19 o
   6   9   8       71.78       74.48     16.76 o
   0  10   8       43.68       39.00      8.28 o
   1  10   8       85.69       92.72      7.74 o
   2  10   8      104.29      101.73      8.85 o
   3  10   8       60.80       66.59      5.59 o
   4  10   8       38.35       47.83      8.98 o
   5  10   8       17.09       17.52     11.78 o
   0  11   8       11.67        8.06      3.85 o
   1  11   8       15.18        5.00      4.82 o
   2  11   8        3.52        7.81      4.59 o
   3  11   8       32.60       32.07      4.39 o
   4  11   8       46.92       53.51     10.85 o
   5  11   8        3.07        6.90      5.35 o
   0  12   8       59.02       53.45      6.84 o
   1  12   8       26.97       37.28      6.67 o
   2  12   8       10.94        8.74     10.11 o
   3  12   8        1.99       -0.74      4.98 o
   4  12   8       16.72       17.11      5.17 o
   0  13   8       11.85        6.95      4.49 o
   1  13   8        4.79        3.55      5.00 o
   2  13   8        9.29       11.05      5.83 o
   1   0   9       49.45       49.02      3.50 o
   2   0   9        0.13        0.57      1.40 o
   3   0   9        6.26        5.47      1.91 o
   4   0   9        3.53        2.89      2.22 o
   5   0   9       74.67       81.43      7.88 o
   6   0   9       12.60       11.25      6.44 o
   7   0   9        0.05        1.47      6.39 o
   8   0   9       17.84       40.32     17.19 o
   0   1   9       17.37       14.32      2.09 o
   1   1   9       13.47       13.13      1.32 o
   2   1   9       49.14       55.78      2.59 o
   3   1   9       85.21       93.71      3.47 o
   4   1   9       98.06      103.34      5.03 o
   5   1   9        4.61        2.74      2.81 o
   6   1   9       52.06       51.29      7.66 o
   7   1   9        7.42        0.52      4.55 o
   8   1   9        4.50        3.54      6.67 o
   0   2   9        4.79        6.15      1.63 o
   1   2   9      450.84      446.58      7.29 o
   2   2   9       11.48       11.34      1.40 o
   3   2   9      568.88      582.46      8.54 o
   4   2   9       67.55       68.88      4.12 o
   5   2   9       85.24       83.39      7.65 o
   6   2   9       25.31       19.28      4.86 o
   7   2   9       23.44       23.21      6.56 o
   8   2   9       12.55        8.92      7.20 o
   0   3   9      253.72      240.26     11.85 o
   1   3   9      171.36      174.27      4.01 o
   2   3   9      511.71      522.60      8.03 o
   3   3   9       20.63       23.29      2.30 o
   4   3   9       38.04       43.44      3.94 o
   5   3   9       98.77       83.23      7.58 o
   6   3   9        1.93        1.81      3.51 o
   7   3   9        7.14        5.30      5.82 o
   8   3   9       48.18       48.46     10.61 o
   0   4   9      363.38      372.22     13.34 o
   1   4   9      615.14      615.15     10.60 o
   2   4   9      695.97      699.81      9.15 o
   3   4   9      371.23      359.28      7.77 o
   4   4   9      252.90      257.14      8.25 o
   5   4   9      222.96      224.74     12.60 o
   6   4   9       24.86       18.03      5.46 o
   7   4   9       75.99       72.15     10.97 o
   0   5   9        1.90        1.12      1.96 o
   1   5   9      457.05      490.56     10.78 o
   2   5   9      124.08      115.32      4.61 o
   3   5   9      231.39      235.68      6.22 o
   4   5   9      142.13      131.66      6.16 o
   5   5   9       97.73      104.61      9.16 o
   6   5   9        9.93       12.70      4.96 o
   7   5   9        3.85       -1.00      5.11 o
   0   6   9      131.74      138.69      9.24 o
   1   6   9       57.23       59.92      3.22 o
   2   6   9      113.37      118.96      4.63 o
   3   6   9       23.53       22.87      2.98 o
   4   6   9      231.24      248.20      9.72 o
   5   6   9       69.78       71.72      8.92 o
   6   6   9      115.00      113.48     10.63 o
   7   6   9       16.04       15.11      8.13 o
   0   7   9      126.04      116.01      5.64 o
   1   7   9      227.62      231.85      7.04 o
   2   7   9      142.49      158.51      5.89 o
   3   7   9      118.57      116.36      6.25 o
   4   7   9        8.79        7.48      3.17 o
   5   7   9       49.85       34.52      5.95 o
   6   7   9       49.56       61.92     10.77 o
   0   8   9       24.95       20.26      5.48 o
   1   8   9       57.16       51.27      3.43 o
   2   8   9       18.07       18.25      2.93 o
   3   8   9       66.96       66.49      5.12 o
   4   8   9      114.43      121.10      7.86 o
   5   8   9       44.81       35.40      7.01 o
   6   8   9       11.24       11.19     10.29 o
   0   9   9       24.56       17.15      8.59 o
   1   9   9       56.76       48.40      5.52 o
   2   9   9       71.23       71.00      7.24 o
   3   9   9      113.88      105.13      8.21 o
   4   9   9       40.00       48.10      6.37 o
   5   9   9       72.05       62.37      8.77 o
   0  10   9        0.73       -0.85      3.71 o
   1  10   9       25.72       31.92      5.70 o
   2  10   9       13.69        9.38      2.90 o
   3  10   9       30.06       27.15      4.47 o
   4  10   9        5.69        0.09      3.74 o
   5  10   9      119.50      142.56     11.22 o
   0  11   9       14.08        7.72      4.48 o
   1  11   9       30.54       36.98      7.67 o
   2  11   9       36.50       31.82      7.22 o
   3  11   9        9.27        9.61      3.57 o
   4  11   9       51.78       72.77      7.57 o
   0  12   9      174.15      216.93     13.70 o
   1  12   9        4.29        0.97      4.50 o
   2  12   9       87.37      116.88     12.01 o
   3  12   9       25.91       23.15      8.24 o
   0  13   9       15.11       20.30      6.52 o
   0   0  10       24.77       16.64      3.74 o
   1   0  10        4.07        3.53      1.64 o
   2   0  10      113.39      110.00      5.45 o
   3   0  10        2.28        7.00      2.49 o
   4   0  10      131.10      131.45     10.43 o
   5   0  10       94.16       87.72     12.56 o
   6   0  10       51.73       62.96     11.99 o
   7   0  10       50.25       77.76     14.37 o
   0   1  10       17.46       14.11      2.33 o
   1   1  10       98.47       99.12      3.28 o
   2   1  10      173.21      164.33      5.08 o
   3   1  10       65.65       64.91      3.89 o
   4   1  10      233.84      234.88      9.38 o
   5   1  10        2.22        2.16      3.54 o
   6   1  10      140.69      158.36     12.47 o
   7   1  10       28.30       41.16      9.92 o
   0   2  10      435.84      422.84      9.44 o
   1   2  10       78.83       78.53      2.92 o
   2   2  10      145.45      145.62      4.73 o
   3   2  10       56.09       50.77      3.61 o
   4   2  10       21.94       22.60      4.73 o
   5   2  10       19.28       16.21      4.72 o
   6   2  10       37.59       32.10      9.42 o
   7   2  10        6.10        4.91      6.02 o
   0   3  10      732.10      750.80     19.27 o
   1   3  10      256.72      262.88      5.52 o
   2   3  10      116.39      119.46      4.94 o
   3   3  10      278.60      274.45      9.91 o
   4   3  10      175.84      187.03      9.91 o
   5   3  10       65.29       61.54      7.68 o
   6   3  10       17.93       21.42      5.67 o
   7   3  10       12.10        2.90      6.49 o
   0   4  10       26.92       25.48      4.76 o
   1   4  10      400.66      395.29      9.58 o
   2   4  10       76.75       82.37      3.70 o
   3   4  10       14.90       11.60      2.83 o
   4   4  10       54.90       52.34      5.77 o
   5   4  10       16.08        9.75      3.99 o
   6   4  10       21.50       23.97      9.40 o
   7   4  10       73.58       71.87     18.04 o
   0   5  10      233.86      230.18     12.57 o
   1   5  10      561.38      564.56     11.45 o
   2   5  10       65.46       63.14      4.56 o
   3   5  10       47.65       58.32      6.02 o
   4   5  10        2.77        3.36      3.22 o
   5   5  10       42.01       44.19      7.55 o
   6   5  10       21.88       25.64      6.86 o
   7   5  10       44.61       58.55     10.79 o
   0   6  10      230.05      246.04     10.25 o
   1   6  10       36.95       39.74      3.86 o
   2   6  10       85.35       89.52      5.45 o
   3   6  10      243.96      251.17      8.65 o
   4   6  10        2.17        4.83      3.56 o
   5   6  10       66.49       82.37      9.78 o
   6   6  10       19.97       22.02      7.11 o
   0   7  10      155.54      155.99      9.06 o
   1   7  10       30.25       32.70      3.62 o
   2   7  10       48.35       40.71      4.13 o
   3   7  10       47.63       46.68      4.84 o
   4   7  10        0.26        0.10      3.20 o
   5   7  10       12.63       10.46      5.55 o
   6   7  10       13.23       21.49      8.35 o
   0   8  10        0.01       -0.14      3.56 o
   1   8  10       15.63       14.64      3.29 o
   2   8  10       11.18       16.84      3.26 o
   3   8  10        9.51        6.31      3.21 o
   4   8  10        2.64        8.92      4.00 o
   5   8  10        0.80        3.56      4.79 o
   0   9  10       42.18       41.55     20.90 o
   1   9  10        1.66       -0.41      2.82 o
   2   9  10       32.48       29.70      4.50 o
   3   9  10       18.49       14.49      4.36 o
   4   9  10       54.42       54.22      7.07 o
   5   9  10       18.34       16.75      8.10 o
   0  10  10       26.73       39.45      7.57 o
   1  10  10        7.76       12.29      4.99 o
   2  10  10       42.74       40.94      6.40 o
   3  10  10       21.90       22.39      4.93 o
   4  10  10       22.03       23.94      5.88 o
   0  11  10      216.66      215.06     14.70 o
   1  11  10        1.86        5.23      3.57 o
   2  11  10       33.12       38.07     10.26 o
   3  11  10        0.78        3.13      3.97 o
   0  12  10       39.29       76.33     17.40 o
   1  12  10       14.87       16.65      4.59 o
   1   0  11        1.02        0.23      2.39 o
   2   0  11      173.79      179.45      9.71 o
   3   0  11        0.20        3.09      3.48 o
   4   0  11       12.68       11.66      4.70 o
   5   0  11       13.74       15.84     11.14 o
   6   0  11       32.55       45.52     11.23 o
   7   0  11        1.19        6.52     12.20 o
   0   1  11      171.14      136.26      6.56 o
   1   1  11       15.04       11.81      2.04 o
   2   1  11      262.70      209.92      6.90 o
   3   1  11      249.21      244.87      9.34 o
   4   1  11      325.85      303.11     12.09 o
   5   1  11      335.20      369.33     25.14 o
   6   1  11      141.34      170.62     19.72 o
   7   1  11       38.64       46.87      8.92 o
   0   2  11        0.10        0.45      1.94 o
   1   2  11       26.89       20.62      2.39 o
   2   2  11      257.52      233.26      6.74 o
   3   2  11        3.98        6.62      2.74 o
   4   2  11      107.82       94.75      9.19 o
   5   2  11       27.90       32.07      6.12 o
   6   2  11       51.69       61.84      8.50 o
   7   2  11       31.86       24.97     11.04 o
   0   3  11       30.45       36.61      5.26 o
   1   3  11      190.37      172.14      6.31 o
   2   3  11      131.62      154.56      7.00 o
   3   3  11      183.01      178.40      7.97 o
   4   3  11        1.65        3.67      3.44 o
   5   3  11       54.93       55.41      7.87 o
   6   3  11       18.84       13.80      5.53 o
   7   3  11        9.11       14.62      8.02 o
   0   4  11       20.25       14.42      4.72 o
   1   4  11      127.47      128.61      6.86 o
   2   4  11       39.11       40.34      4.05 o
   3   4  11      120.56      121.73      7.83 o
   4   4  11        8.92        2.99      3.23 o
   5   4  11       17.73       18.12      5.24 o
   6   4  11        5.51        2.92      5.79 o
   0   5  11      266.45      269.64     20.61 o
   1   5  11        2.56        1.79      2.26 o
   2   5  11       58.70       47.48      4.60 o
   3   5  11       12.86        9.97      3.62 o
   4   5  11        1.99        7.63      3.83 o
   5   5  11       20.23       19.73      6.08 o
   6   5  11       73.87       81.47     11.72 o
   0   6  11      207.21      198.59     10.83 o
   1   6  11       23.96       20.43      3.85 o
   2   6  11      102.13      104.13      6.46 o
   3   6  11        4.21        4.45      3.25 o
   4   6  11        2.07        2.95      3.98 o
   5   6  11       10.70       13.41      5.05 o
   6   6  11        2.75       -3.24      6.06 o
   0   7  11       59.94       61.83      6.66 o
   1   7  11       35.89       30.36      4.10 o
   2   7  11      119.09      142.64      7.82 o
   3   7  11       17.22       24.80      5.26 o
   4   7  11       66.82       88.07      8.88 o
   5   7  11       11.47       15.96      9.81 o
   0   8  11        2.21        3.69      4.82 o
   1   8  11        8.45        7.86      3.36 o
   2   8  11       63.46       62.74      6.01 o
   3   8  11       12.61       13.07      4.60 o
   4   8  11      119.41      139.65     11.97 o
   5   8  11        6.96        8.17      5.86 o
   0   9  11        0.04        3.38      4.85 o
   1   9  11       27.75       29.71      5.48 o
   2   9  11       44.21       39.04      8.02 o
   3   9  11       23.11       28.30      6.15 o
   4   9  11       10.07        6.91      5.44 o
   0  10  11       37.30       50.39      9.13 o
   1  10  11        3.28        6.01      5.45 o
   2  10  11       22.27       24.19      7.87 o
   3  10  11       13.86       11.55      5.21 o
   0  11  11        7.02        2.06      6.33 o
   1  11  11        2.90        3.65      4.04 o
   2  11  11       10.20        4.63      4.17 o
   0   0  12      640.16      597.34     25.79 o
   1   0  12        7.74        3.03      2.98 o
   2   0  12       41.38       30.07      5.82 o
   3   0  12        0.18       -3.86      3.62 o
   4   0  12       22.23       16.10      9.65 o
   5   0  12      213.18      165.83     25.89 o
   6   0  12       63.47       76.96     27.05 o
   0   1  12        0.97        2.53      3.29 o
   1   1  12      133.48      123.66      6.80 o
   2   1  12       12.30       13.11      3.16 o
   3   1  12       49.94       42.05      9.93 o
   4   1  12       19.72       26.43      6.89 o
   5   1  12       66.83       70.62      8.99 o
   6   1  12       55.50       58.31      8.95 o
   0   2  12      109.98       98.02      7.91 o
   1   2  12       76.61       54.03      5.31 o
   2   2  12       12.15       11.75      3.98 o
   3   2  12       32.31       43.05     10.84 o
   4   2  12       88.64       82.99      9.05 o
   5   2  12       13.04       16.93      5.49 o
   6   2  12       81.99       79.86     10.42 o
   0   3  12       27.10        8.19      4.68 o
   1   3  12       10.00        5.23      3.49 o
   2   3  12        3.84        8.40      3.70 o
   3   3  12       22.12       23.36      4.52 o
   4   3  12       56.39       68.89     10.93 o
   5   3  12       11.14       13.60      5.46 o
   6   3  12        4.78        1.44      6.17 o
   0   4  12        0.35       -2.56      3.72 o
   1   4  12       19.15        7.00      3.83 o
   2   4  12       34.07       32.53      5.67 o
   3   4  12       22.26       19.43      4.91 o
   4   4  12       42.98       44.41      6.96 o
   5   4  12       30.49       24.84      7.28 o
   6   4  12        2.37        5.79      6.61 o
   0   5  12       18.58       15.62      5.26 o
   1   5  12       18.58       17.63      4.13 o
   2   5  12       36.35       42.19      5.71 o
   3   5  12       15.48       13.49      4.60 o
   4   5  12        1.94        1.36      4.21 o
   5   5  12       16.86       19.00      6.64 o
   0   6  12        5.73        5.09      4.21 o
   1   6  12       17.06       12.24      3.89 o
   2   6  12        5.30        0.99      3.05 o
   3   6  12       10.24        4.62      4.33 o
   4   6  12       43.32       46.05      9.00 o
   5   6  12       18.80       18.09      6.90 o
   0   7  12        1.21        6.69      4.58 o
   1   7  12       23.45       18.19      4.44 o
   2   7  12       83.51       95.60      8.56 o
   3   7  12       23.49       15.46      5.01 o
   4   7  12       98.66      105.83     13.13 o
   0   8  12        0.41       -6.37      4.94 o
   1   8  12       13.53       10.96      4.76 o
   2   8  12       19.98        7.38      4.72 o
   3   8  12       65.08       71.28      8.99 o
   4   8  12        2.18        6.24      6.77 o
   0   9  12        9.72        7.42      7.74 o
   1   9  12       25.46       40.26      8.84 o
   2   9  12       11.79       18.93      5.36 o
   3   9  12       20.55       21.43      6.29 o
   0  10  12        2.60        5.72      6.46 o
   1  10  12        2.87        4.58      8.02 o
   2  10  12       20.35       26.93      6.35 o
   1   0  13       20.40       21.98     11.78 o
   2   0  13       66.30       69.31     11.32 o
   3   0  13        0.57       -1.02      5.02 o
   4   0  13        0.79       -5.02      5.62 o
   5   0  13        2.71        4.78      7.24 o
   0   1  13       68.70       67.63      9.64 o
   1   1  13        0.48       -1.90      2.74 o
   2   1  13       62.46       45.17      8.08 o
   3   1  13        7.25        8.02      4.72 o
   4   1  13        9.64        1.96      4.72 o
   5   1  13       32.51       44.04      7.97 o
   0   2  13        0.01        4.10      4.79 o
   1   2  13       80.21       78.37      8.24 o
   2   2  13       13.58        6.57      4.09 o
   3   2  13       72.58       76.79      9.22 o
   4   2  13        8.84       13.33      5.00 o
   5   2  13       13.00       14.82      6.29 o
   0   3  13       15.21       11.70      6.37 o
   1   3  13        1.19        3.41      3.55 o
   2   3  13       21.98       17.60      4.73 o
   3   3  13       17.88       16.51      4.90 o
   4   3  13        3.03        0.14      4.33 o
   5   3  13        0.44        3.88      5.33 o
   0   4  13       16.07       15.01      9.87 o
   1   4  13        0.15        5.49      3.62 o
   2   4  13       27.73       18.73      5.16 o
   3   4  13       20.36       17.36      5.13 o
   4   4  13       18.93       12.48      5.62 o
   5   4  13       34.83       30.75      8.83 o
   0   5  13        8.61       12.05      9.02 o
   1   5  13       26.14       23.58      5.02 o
   2   5  13        0.25       -3.03      3.25 o
   3   5  13        6.81        7.82      6.16 o
   4   5  13        0.31        3.66      5.19 o
   5   5  13       29.81       56.49     14.54 o
   0   6  13        8.75       19.22      7.10 o
   1   6  13        9.76        8.55      4.33 o
   2   6  13       67.35       97.42     10.79 o
   3   6  13       26.61       30.93      7.51 o
   4   6  13       17.24       19.74      6.96 o
   0   7  13       25.89       34.16     11.03 o
   1   7  13       42.54       61.13      9.53 o
   2   7  13       40.70       66.16     10.45 o
   3   7  13       58.45       65.26     10.91 o
   0   8  13       49.63       71.30     14.64 o
   1   8  13      128.77      170.89     14.22 o
   2   8  13       34.74       39.90      8.50 o
   3   8  13       81.60      109.01     18.57 o
   0   9  13        4.35        6.79      8.49 o
   1   9  13       17.00       19.92      6.68 o
   0   0  14        5.29       11.03      9.97 o
   1   0  14       20.38       25.96      7.59 o
   2   0  14        5.28       -2.04      5.41 o
   3   0  14       13.48       23.40      8.64 o
   4   0  14        4.37       11.94      8.15 o
   5   0  14        0.08       -7.26      7.73 o
   0   1  14        6.66       12.35      9.55 o
   1   1  14       10.02        6.60      4.22 o
   2   1  14       14.12       16.93      7.04 o
   3   1  14       21.01       21.45      5.78 o
   4   1  14        4.90       -0.91      4.93 o
   0   2  14       26.06       19.93      7.34 o
   1   2  14        7.07        3.46      4.15 o
   2   2  14       38.88       32.49      6.79 o
   3   2  14       29.48       20.22      5.92 o
   4   2  14        9.64        9.01      5.93 o
   0   3  14        0.30       -2.13      5.01 o
   1   3  14        2.22        3.38      4.09 o
   2   3  14       13.89        8.73      4.48 o
   3   3  14       10.14        5.88      4.95 o
   4   3  14       56.69       92.96     10.95 o
   0   4  14       42.01       28.87      8.51 o
   1   4  14        3.65        3.04      3.84 o
   2   4  14        7.63        8.65      4.81 o
   3   4  14        7.37        7.15      5.46 o
   4   4  14       16.59        7.73      6.07 o
   0   5  14        0.01       -5.08      5.09 o
   1   5  14       27.54       27.04      6.03 o
   2   5  14        5.06        7.03      4.94 o
   3   5  14        2.85       -0.53      5.57 o
   0   6  14       41.57       50.47     10.71 o
   1   6  14        3.12       10.12      4.65 o
   2   6  14        9.81       10.27      8.92 o
   3   6  14        7.03        3.04      6.43 o
   0   7  14        0.54        1.91      7.64 o
   1   7  14        2.66       -2.29      6.15 o
   2   7  14        0.23        1.20      6.24 o
   1   0  15       46.55       33.41     10.26 o
   2   0  15        1.87       -4.57      6.52 o
   3   0  15       15.72       16.63      9.02 o
   0   1  15       89.39      117.26     15.38 o
   1   1  15        8.80        9.34      4.96 o
   2   1  15       44.90       66.40      9.86 o
   3   1  15        9.07       10.60      6.38 o
   0   2  15        3.36        5.37      6.38 o
   1   2  15       24.29       33.19      6.56 o
   2   2  15       13.16       22.86      6.45 o
   3   2  15        7.10        6.19      5.89 o
   0   3  15        2.82        0.51      6.95 o
   1   3  15        5.70        4.19      5.33 o
   2   3  15       78.18      105.16     12.56 o
   3   3  15        4.19        6.37      5.99 o
   0   4  15        2.19        4.44      7.34 o
   1   4  15       47.40       49.68      7.95 o
   2   4  15       40.76       43.32      7.94 o
   0   5  15        0.38        0.48      6.93 o
   1   5  15        6.90        8.08      5.84 o
   2   5  15        4.90        7.52      5.98 o
   0   6  15       51.17       32.04     13.58 o
   0   0  16       13.43        9.76     12.94 o
   1   0  16        0.00       10.87      9.18 o
   0   1  16        0.25        5.74      8.52 o
   1   1  16       27.96       26.38      7.58 o
   0   2  16       41.66       64.70     13.61 o
   1   2  16       10.00        4.02      6.05 o
 
